# Supplementary material for: Long-Term and Short-Term Forecasting of Oriental Fruit Moth (Grapholita molesta) Trap Catches from Apple Orchards in South Korea Using Time Series Models
Source: Plants (Basel). 2026 Feb 16;15(4):624. doi: 10.3390/plants15040624 (PMC12943878; doi:10.3390/plants15040624)
Supplement: Supplementary file 1 [file plants-15-00624-s001.zip]

Archive with 1 entries (1 files):
- plants-4105298-supplementary.pdf
